# Supplementary material for: Re-Evaluating the Progesterone Challenge Test as a Physiologic Marker of Endometrial Cancer Risk: A Systematic Review and Meta-Analysis
Source: Diagnostics (Basel). 2026 Jan 23;16(3):378. doi: 10.3390/diagnostics16030378 (PMC12897402; doi:10.3390/diagnostics16030378)
Supplement: Supplementary file 1 [file diagnostics-16-00378-s001.zip]

Archive with 6 entries (5 files):
- __MACOSX/
- __MACOSX/._Supplement_Nov25.pdf
- __MACOSX/._Table S3.xlsx
- PRISMA+DTA+Checklist_04282025.pdf
- Supplement_Nov25.pdf
- Table S3.xlsx
