# Supplementary material for: Re-Evaluating the Progesterone Challenge Test as a Physiologic Marker of Endometrial Cancer Risk: A Systematic Review and Meta-Analysis
Source: Diagnostics (Basel). 2026 Jan 23;16(3):378. doi: 10.3390/diagnostics16030378 (PMC12897402; doi:10.3390/diagnostics16030378)
Supplement: Supplementary file 1 [file diagnostics-16-00378-s001.zip › Table S3.xlsx]

## Sheet: eTable 3
Source	Study design	Clinical Setting	Inclusion criteria	Menopausal Definition	Underwent PCT (n)	PCT Definition	Monitoring window	Biopsy timing (type)	Biopsy results excluded	Funding sources	Prevalence (Proliferative+Pathology)	Prevalence (Pathology only)	N in Study	N Undergone PCT	N +PCT	N Bioopsied	PCT+ Proliferative	PCT+ Hyperplasia	PCT+ EIN	PCT+ Cancer	PCT+ Other	PCT+ Benign	PCT+ Atrophic	PCT- Proliferative	PCT- Hyperplasia	PCT- EIN	PCT- Cancer	PCT- Other	PCT- Benign	PCT- Atrophic	Risk Population	Reason for high-risk	Population	Progesterone intake	What is considered as PCT positive	Notes	Location	PCT timing (days)	PCT dose/day	Monitor	Biopsy timing	If prior, how many days for bleeding	Biopsy
Hanna et al,41 1983, United States	Prospective cross-sectional	Single center	Postmenopausal with intact uterus, no history of postmenopausal bleeding, not currently on progestogen therapy	NA	30	100 mg of progesterone-in-oil injection IM	Two weeks post-injection (warned about bleeding in first 3 days post-biopsy)	Biopsy for all prior to PCT injection (Novak curette)	Scant or insufficient tissue (n = 8)	NA	0.1	0.1	30	30	5	30	0	0	3	0	0	0	2	0	0	0	0	8	4	13	general population	NA	Postmenopausal Women at high risk for EC (30% hypertension, 33% receiving exogenous estrogens, 20% obese)	100 mg progesterone in oily solution administrated intramuscularly	Whithdrawal bleeding		USA	NA	100mg Progesterone-in-oil	14	Prior	3	Novak curette
Erny et al,46 1984, France	Prospective cross-sectional	NA	Postmenopausal for at least 2 years, intact uterus, not taking hormonal therapy and not experiencing an abnormal uterine bleeding	NA	827	Progestin (different types and dosages) for 7 days	NA	Biopsy performed for those who had positive PCT (Curettage)	NA	NA	0.24299	0.24299	827	827	107		0	23	0	3	3	28	50								general population	NA	Progestin (different dosages) for 7 days	Progestin (different dosages) for 7 days	Any amount of bleeding	Exclusion criteria: Women in menopause for less than 2 years Women who have had a hysterectomy Women who underwent hormonal treatment that resulted in withdrawal bleeding or metrorrhagia	France	7 days	not specified	not specified	After		Curettage
Erny et al,51 1986, France	Prospective cross-sectional	Multicenter	Postmenopausal for at least 2 years with an intact and normal uterus, not taking sequential treatment	Amenorrheic for at least 2 years	1633	Progestin (different types and dosages) for 7 to 10 days	NA	Biopsy performed for those who had positive PCT (Curettage)	NA	NA	0.34615	0.34615	1633	1633	209	107	0	49	0	5	4	19	79								general population	NA	Asymptomatic postmenopausal women	Progestin (different dosages) for 7 to 10 days	Bleeding	Biopsy only for PCT+/ biopsy showed that 2 participants have ovarian cancer (didn't include them under P_EC)	France	7-10 days	not specified	not specified	After		Curettage
Toppozada et al,42 1988, Egypt	Prospective cross-sectional	Single center	Postmenopausal at least two years, no hormonal treatment since the beginning of menopause, normal pelvic exam results	NA	30	100 mg of progesterone-in-oil injection IM	Two weeks (warned about spotting 2-3 days post-biopsy)	Biopsy for all prior to PCT injection (Novak curette)	NA	NA	0.466667	0.166667	30	30	7	30	1	0	5	0	0	0	1	8	0	0	0	0	1	14	general population	NA	Asymptomatic postmenopausal women	100 mg progesterone in oily solution administrated intramuscularly in the gluteal region.	Any form of withdrawal bleeding 2 weeks after the progesterone adminisatration	6 obese, 7 hypertension, 3 diabetes	Alexandria, Egypt	NA	100mg Progesterone-in-oil	14	Prior	3	Novak curette
Viel et al,47 1990, France	Prospective cross-sectional	Multicenter	Postmenopausal for at least 2 years, intact uterus, younger than 75 years old, no history of cancer or gynecological pathologies	NA	340	Lynestrenol (2 pills per day) for 10 days	NA	Biopsy for subset of positive PCT (Curettage)	No enough material (n = 5)	NA	0.555556	0.555556	389	340	96	36	0	2	0	0	5	11	18								general population	NA	Menopause	Lynestrenol 2 pills per day for 10 days	Withdrawal bleeding	Women who had withdrawel bleeding were further investigated by imaging and only if suspicion of malignancy did they get a biopsy	France	na	2 pills per day	NA	After		Curettage
Pansini et al,48 1992, Italy	Prospective cross-sectional	NA	Postmenopausal, asymptomatic, spontaneous menopause status established, no history of postmenopausal bleeding, not on sex steroid treatment	Absence of menstruation for 12 months and serum FSH > 50 IU/l	49	10mg/day MPA for 12 days	10 days after last dose	Biopsy performed for those who had positive PCT (Hysteroscopy )	NA	NA	0.631579	0.631579	49	49	19	19	0	9	2	1	0	0	7								general population	NA	Seemingly asymptomatic postmenopausal women, with 8 out of the 19 +PCT having endometrial thickness >5mm	10 mg/day of oral medroxyprogesterone acetate for 12 days	Withdrawal bleeding (spotting or overt flow)- in the 10 days after the last day of the medication	Biopsy only for PCT+	Italy	12	10mg MPA	10	After		Hysteroscopy
Valenzuela et al,53 1993, Spain	Prospective cross-sectional	NA	Over 45 years old, amenorrheic > 1 year, no serious liver disease and no high risk of thromboembolism, intact uterus, no estrogens or gestogens taken since menopause, had consulted physician for reasons other than metrorrhagia or suspected pregnancy	Amenorrheic > 1 year	157	5 mg MPA every 12h for 7 days. Any amount of bleeding that occurred after the patients started taking the gestagens was considered a positive test	NA	Biopsy for +PCT. Results not specified.	NA	NA	NA	NA	157	157	22																general population	NA	Asymptomatic postmenopausal women	5 mg of oral medroxyprogesterone acetate (twice a day for 7 consecutive days)	Any amount of bleeding observed after the gestagen intake		North-East of Madrid, Spain	7	10mg MPA	Any
Macía et al,43 1993, Spain	Prospective cross-sectional	NA	Postmenopausal, asymptomatic, more than one year of amenorrhea and not on hormonal therapy	Amenorrheic > 1 year	121	Mixed: 10 mg MPA daily for 5 days in 80 cases or for 10 days in 50 cases	25-30 days	Biopsy for all prior to PCT (Aspiration)	Biopsy not technically feasible (n = 24)	XUGA 84207588 Grant from government of Galicia (Spain) and F.I.S.S. 91/1234	0.188679	0.122642	130	121	19	106	5	11	1	0	0	0	0	2	0	1	0	0	0	86	general population	NA	Asymptomatic postmenopausal women	10 mg of medroxyprogesterone acetate everyday for 5 days in 80 cases or for 10 days in 50 cases	Bleeding in any amount after completing the treatment	24 biopsies not feasible	Spain	Mixed	10mg MPA	25-30	Prior		Aspiration (with Semm's cannula)
Deka et al,44 1995, India	Prospective cross-sectional	NA	Postmenopausal, intact uterus, no history of postmenopausal bleeding and not on estrogen or progesterone therapy	NA	70	10 mg of MPA for 10 days twice daily	10 days after last dose	Biopsy for all prior to PCT (Aspiration)	NA	NA	0.114286	0.0285714	70	70	4	70	0	2	0	0	1	0	1	6	0	0	0	19	0	41	general population	NA	Asymptomatic postmenopausal women	10 mg of oral medroxyprogesterone acetate twice daily for 10 days	Presence of withdrawal bleeding after 10 days		New Delhi, India	10	20mg MPA	10	Prior		Endometrial Aspiration
Bortoletto et al,45 1996, Brazil	Case-control	Single center	Postmenopausal women without postmenopausal bleeding, hormone replacement therapy during climacteric, liver disease, heart disease, kidney disease, thyroid disease, endometrial cancer, breast cancer, conditions that wouldn’t allow for transvaginal ultrasound examination or anatomopathological study of endometrium	Over 40 years old, at least one year of amenorrhea with accompanying high levels of FSH and LH (levels not specified)	150	10mg of oral MPA daily for 10 consecutive days	NA	Biopsy for all prior to PCT (Novak curette)	NA	NA	0.146667	0.0333333	150	150	50	150	13	4	1	0	2	2	28	4	0	0	0	1	1	94	general population	NA	Postmenopausal women	10 mg/day of oral medroxyprogesterone for 10 consecutive days	Bleeding occured		Brazil	10	10mg MPA	Any	Prior		Novak curette
Pansini et al,49 1996, Italy	Prospective cross-sectional	NA	Postmenopausal, severe climacteric symptoms prior to starting hormonal replacement therapy	At least six months of amenorrhea, with serum FSH levels more than 40 IU/l and serum estradiol levels of less than 20pg/ml	28	10mg/day MPA for 12 days	10 days after last dose	Biopsy performed for those who had positive PCT (NA)	NA	Partially funded by University of Ferrara research funds	1	0	28	28	9	9	9	0	0	0	0	0	0								general population	NA	Postmenopausal women	10 mg/day of oral medroxyprogesterone acetate for 12 days	Withdrawal bleeding (spotting or overt flow)- in the 10 days after the last day of the medication	Biopsy only for PCT+	Italy	12	10mg MPA	10	After		NA
Büyük et al,52 1999, Turkey	Prospective cross-sectional	Single center	Postmenopausal, free of systemic disease, with no use of sex steroids within prior 6 months	Either 12 months amenorrhea or FSH level >40 mIU/ml and an estradiol level <40pg/ml	38	5 mg of oral MPA twice daily for 10 days	15 days (including 10 of the PCT)	Biopsy for all prior to PCT (Pipelle). Results not specified.	NA	NA	NA	NA	86	38	10																general population	NA	Postmenopausal women (38 received initial gestagen treatment and 48 receiving continuous Combined Hormone Replacement Therapy)	5mg of medroxyprogesterone acetate twice daily for 10 days	15 days (including 10 of PCT)	No correlation between PCT and hystological characteristics has been reported	Turkey	10	10mg MPA	5			Pipelle curette
Madhuri,50 2001, India	Prospective cross-sectional	Single center	Postmenopausal with no history of postmenopausal bleeding, and not currently on estrogen or progesterone therapy	NA	100	10mg MPA for 5 days twice daily	14 days	Biopsy performed for those who had positive PCT (D&C)	NA	NA	0.666667	0.666667	100	100	3	3	0	2	0	0	0	0	1								general population	NA	Postmenopausal women	10 mg oral medroxyprogesterone acetate twice daily for 5 days	Withdrawal bleeding after 14 days	Hystopathology for participants with endometrium >5mm	Maternity Hospital, Nayapul, India	5	20mg MPA	14	After		D&C
El-Maraghy et al,35 1994, Egypt	Prospective cross-sectional	NA	Postmenopausal with one or more risk factors (obesity, diabetes, hypertension)	Amenorrheic > 1 year	100	100 mg of progesterone-in-oil injection IM	14 days	Biopsy performed for those who had positive PCT (D&C) and 30 negative PCT (Sherman's curette)	No endometrial tissue obtained because of stenosis of the internal os and/or atrophy od vagina (n = 6)	NA	0.272727	0.25	100	100	14	44	1	4	6	1	2	0	0	0	0	0	0	4	0	26	high-risk	postmenopausal women with one or more risk factors such as diabetes, hypertension and obesity​	Postmenopausal Women at high risk for EC (risks factors such as: diabetes, obesity and hypertension)	100 mg progesterone in oily solution injected interamusculary	Presence of vaginal bleeding after 14 days	Originally N_biopsy= 44 but I have excluded 6 cases :2 PCT+ & 4 PCT- had no endometrial tissue (Failed technique)	Cairo, Egypt	NA	100mg Progesterone-in-oil	14	After		Mixed
Malinova et al,36 1996, Bulgaria	Prospective cross-sectional	NA	Asymptomatic, postmenopausal, not on hormone replacement therapy with endometrial thickness > 6 mm	NA	35	10 mg of Primolut-Nor for 10 days	10 days after last dose	Biopsy performed for those who had positive PCT (D&C)	NA	NA	0.133333	0.133333	35	35	30	30	0	4	0	0	0	11	15								high-risk	Only those with endometrial thickness >5mm did PCT	Postmenopausal women, some of them are at high risk for EC (obesity, hypertension, diabete mellitus) and also had endometrium thickness greater or equal to 6mm	10 mg of norethisterone acetate for 10 days	Presence of uterine bleeding up to 10 days after completing the test	PCT done on asymptomatic women with endometrium >5mm/ Biopsy only for PCT+	Bulgaria	10	10mg Norethisterone acetate	10	After		D&C
Guerrieri et al,39 1997, United States	Prospective cross-sectional	Single center	Participants needed to be treated with 20 mg of Tamoxifen daily for at least 6 months with no vaginal bleeding, no history of progesterone allergy, no metastatic disease to pelvic organs or no history of thrombophlebitis or no liver disease	NA	48	10 mg of MPA for 10 days	10 days after last dose	Biopsy for all prior to PCT (Suction curette)	Quantity insufficient (n = 11)	NA	0.0625	0	48	48	3	48	3	0	0	0	0	0	0	0	0	0	0	11	1	33	high-risk	On Tamoxifen for at least 6 months	Postmenopausal breast cancer patients on Tamoxifen for at least 6 months (U.S.A)	10 mg medroxyprogesterone acetate (Provera)/day for 10 days	Vaginal bleeding after completing the Provera		USA	10	10mg MPA	10	Prior		Suction curette
Pehlivanov et al,37 1998, Bulgaria	Prospective cross-sectional	NA	Asymptomatic postmenopausal women with no gynecological complaints, not on hormone therapy, with endometrial thickness > 6 mm	NA	46	10 mg of Primolut-Nor for 10 days	10 days after last dose	Biopsy performed for those who had positive PCT (Curettage)	NA	NA	0.25	0.25	190	46	32	32	0	6	2	0	0	11	13								high-risk	Only those with endometrial thickness >6mm did PCT	Postmenopausal women with endometrium equal or greater than 6mm	10 mg of norethisterone acetate for 10 days	Withdrawal bleeding within to 10 days after the medication	PCT done on Women with endometrium >6mm/Biopsy only for PCT+	Bulgaria	10	10mg Norethisterone acetate	10	After		Curettage
Rani et al,38 2002, India	Prospective cross-sectional	NA	Asymptomatic, postmenopausal, with no cervical pathology, with endometrial thickness > 5 mm	NA	18	10 mg MPA for 10 days	NA	Biopsy performed for those who had positive PCT (fractional curettage)	NA	NA	1	0	50	18	2	2	2	0	0	0	0	0	0								high-risk	Only those with endometrial thickness >5mm did PCT	Postmenopausal women with endometrium equal or greater than 5mm	10 mg of oral medroxyprogesterone acetate for 10 days	Any bleeding that happens after medroxyprogesterone intake	PCT done on asymp women with endom >5mm/Biopsy only for PCT+	India	10	10mg MPA	Any	After		Fractional Curettage
López et al,40 2010, Spain	Prospective cross-sectional	NA	Postmenopausal, treated with 20 mg of Tamoxifen daily for at least 2 years, not receiving or had received hormone treatment with no postmenopausal bleeding, no postmenopausal biopsy or curettage	More than 1 year amenorrhea and have FSH values > 40mUI/mL	82	5 mg MPA for 10 days every 12 hours	1 month	Biopsy for all prior to PCT (hysteroscopy)	NA	NA	0.134146	0.07317	82	82	25	82	5	4	2	0	0	14	0	0	0	0	0	0	9	48	high-risk	On Tamoxifen for at least 2 years	Postmenopausal breast cancer women on Tamoxifen	5 mg of medroxyprogesterone acetate every 12 hours for 10 days	Any amount of genital bleeding		Spain	10	10mg MPA	30	After		Hysterscopy Guided
